# Supplementary material for: Stochastic Variational Inference for Bayesian Phylogenetics: A Case of CAT Model
Source: Mol Biol Evol. 2019 Feb 1;36(4):825–33. doi: 10.1093/molbev/msz020 (PMC6445300; doi:10.1093/molbev/msz020)
Supplement: Supplementary Data [file msz020_supp.zip]

Archive with 7 entries (7 files):
- cpl-natbib.sty
- crop.sty
- epstopdf.sty
- MBE.cls
- natbib.bst
- refs.bib
- an Phylogenetics-A case of CAT model-Supplementary Material.pdf
