# Supplementary material for: Stochastic Variational Inference for Bayesian Phylogenetics: A Case of CAT Model
Source: Mol Biol Evol. 2019 Feb 1;36(4):825–33. doi: 10.1093/molbev/msz020 (PMC6445300; doi:10.1093/molbev/msz020)
Supplement: Supplementary Data [file msz020_supp.zip › refs.bib]

%%
%% WinShell 3.3.2.6
%% http://www.winshell.org/
%%

% Strings


% Preamble


% BibTeX Entries
@article{Akaike:1974,
 author               = {Akaike, Hirotsugu},
 journal              = {IEEE Transactions on Automatic Control},
 pages                = {716--723},
 publisher            = {JSTOR},
 title                = {A new look at the statistical model identification},
 volume               = {19},
 year                 = {1974},
 }

@article{Amari:1982,
 author               = {Amari, Shun-Ichi},
 journal              = {The Annals of Statistics},
 pages                = {357--385},
 publisher            = {JSTOR},
 title                = {Differential geometry of curved exponential families-curvatures and information loss},
 year                 = {1982},
 }

@book{Bishop:2006,
 author               = {Bishop, Christopher M},
 publisher            = {springer},
 title                = {Pattern recognition and machine learning},
 year                 = {2006},
 }

@article{Blei.et.al:2003,
 author               = {Blei, David M., Ng, Andrew Y., and Jordan, Michael},
 journal              = {Latent Dirichlet allocation.},
 number               = {4-5},
 pages                = {993--1022},
 title                = {Latent Dirichlet allocation},
 volume               = {3},
 year                 = {2003},
 }

@article{Blei.et.al:2006,
 author               = {Blei, David M and Jordan, Michael I and others},
 journal              = {Bayesian analysis},
 number               = {1},
 pages                = {121--143},
 publisher            = {International Society for Bayesian Analysis},
 title                = {Variational inference for Dirichlet process mixtures},
 volume               = {1},
 year                 = {2006},
 }

@article{braun2010variational,
 author               = {Braun, Michael and McAuliffe, Jon},
 journal              = {Journal of the American Statistical Association},
 number               = {489},
 pages                = {324--335},
 publisher            = {Taylor \& Francis},
 title                = {Variational inference for large-scale models of discrete choice},
 volume               = {105},
 year                 = {2010},
 }

@article{Felsenstein:1981,
 author               = {Felsenstein, Joseph},
 journal              = {Journal of molecular evolution},
 number               = {6},
 pages                = {368--376},
 publisher            = {Springer},
 title                = {Evolutionary trees from DNA sequences: a maximum likelihood approach},
 volume               = {17},
 year                 = {1981},
 }

@article{Ferguson:1973,
 author               = {Ferguson, Thomas S},
 journal              = {The annals of statistics},
 pages                = {209--230},
 publisher            = {JSTOR},
 title                = {A Bayesian analysis of some nonparametric problems},
 year                 = {1973},
 }

@article{Goldman:1996,
 author               = {Goldman, Nick and Thorne, Jeffrey L and Jones, David T},
 journal              = {Journal of molecular biology},
 number               = {2},
 pages                = {196--208},
 publisher            = {Elsevier},
 title                = {Using evolutionary trees in protein secondary structure prediction and other comparative sequence analyses},
 volume               = {263},
 year                 = {1996},
 }

@article{Gopalan.et.al:2016,
 author               = {Gopalan, Prem and Hao, Wei and Blei, David M and Storey, John D},
 journal              = {Nature genetics},
 number               = {12},
 pages                = {1587},
 publisher            = {NIH Public Access},
 title                = {Scaling probabilistic models of genetic variation to millions of humans},
 volume               = {48},
 year                 = {2016},
 }

@article{Gopalan_Blei:2013,
 author               = {Gopalan, Prem K and Blei, David M},
 journal              = {Proceedings of the National Academy of Sciences},
 number               = {36},
 pages                = {14534--14539},
 publisher            = {National Acad Sciences},
 title                = {Efficient discovery of overlapping communities in massive networks},
 volume               = {110},
 year                 = {2013},
 }

@article{Green_Richardson:2001,
 author               = {Green, Peter J and Richardson, Sylvia},
 journal              = {Scandinavian journal of statistics},
 number               = {2},
 pages                = {355--375},
 publisher            = {Wiley Online Library},
 title                = {Modelling heterogeneity with and without the Dirichlet process},
 volume               = {28},
 year                 = {2001},
 }

@article{Halpern:1998,
 author               = {Halpern, Aaron L and Bruno, William J},
 journal              = {Molecular biology and evolution},
 number               = {7},
 pages                = {910--917},
 title                = {Evolutionary distances for protein-coding sequences: modeling site-specific residue frequencies.},
 volume               = {15},
 year                 = {1998},
 }

@article{Hoffman.et.al:2013,
 author               = {Hoffman, Matthew D and Blei, David M and Wang, Chong and Paisley, John},
 journal              = {The Journal of Machine Learning Research},
 number               = {1},
 pages                = {1303--1347},
 publisher            = {JMLR. org},
 title                = {Stochastic variational inference},
 volume               = {14},
 year                 = {2013},
 }

@article{Ishwaran_James:2001,
 author               = {Ishwaran, Hemant and James, Lancelot F},
 journal              = {Journal of the American Statistical Association},
 number               = {453},
 pages                = {161--173},
 publisher            = {Taylor \& Francis},
 title                = {Gibbs sampling methods for stick-breaking priors},
 volume               = {96},
 year                 = {2001},
 }

@article{jones:1996,
 author               = {Jones, DAVID T and Orengo, CHRISTINE A and Thornton, JANET M},
 journal              = {Protein structure prediction a practical approach},
 pages                = {173--204},
 publisher            = {Oxford University Press Oxford},
 title                = {Protein folds and their recognition from sequence},
 year                 = {1996},
 }

@article{Jordan.et.al:1999,
 author               = {Jordan, Michael I and Ghahramani, Zoubin and Jaakkola, Tommi S and Saul, Lawrence K},
 journal              = {Machine learning},
 number               = {2},
 pages                = {183--233},
 publisher            = {Springer},
 title                = {An introduction to variational methods for graphical models},
 volume               = {37},
 year                 = {1999},
 }

@incollection{JUKES196921,
 author               = {Jukes, Thomas H and Cantor, Charles R},
 booktitle            = {Mammalian Protein Metabolism},
 doi                  = {https://doi.org/10.1016/B978-1-4832-3211-9.50009-7},
 editor               = {Munro, H. N.},
 isbn                 = {978-1-4832-3211-9},
 pages                = {21 - 132},
 publisher            = {Academic Press},
 title                = {Evolution of protein molecules},
 url                  = {http://www.sciencedirect.com/science/article/pii/B9781483232119500097},
 year                 = {1969},
 }

@article{Kimura,
 author               = {Kimura, Motoo},
 journal              = {Nature},
 number               = {5129},
 pages                = {624--626},
 title                = {Evolutionary rate at the molecular level},
 volume               = {217},
 year                 = {1968},
 }

@article{Koshi:1998,
 author               = {Koshi, JM and Goldstein, RA},
 journal              = {Proteins},
 number               = {3},
 pages                = {289--295},
 publisher            = {Wiley-Liss},
 title                = {Models of natural mutations including site heterogeneity},
 volume               = {32},
 year                 = {1998},
 }

@article{Kullback_Leibler:1951,
 author               = {Kullback, S. and Leibler, R. A.},
 journal              = {Annals of Mathematical Statistics},
 pages                = {79--86},
 title                = {On information and sufficiency},
 volume               = {22},
 year                 = {1951},
 }

@article{Lartillot.et.al:2013,
 author               = {Lartillot, Nicolas and Rodrigue, Nicolas and Stubbs, Daniel and Richer, Jacques},
 journal              = {Systematic Biology},
 number               = {4},
 pages                = {611--615},
 publisher            = {Oxford University Press},
 title                = {PhyloBayes MPI: phylogenetic reconstruction with infinite mixtures of profiles in a parallel environment},
 volume               = {62},
 year                 = {2013},
 }

@article{Lartillot:2006,
 author               = {Lartillot, Nicolas},
 journal              = {Journal of computational biology},
 number               = {10},
 pages                = {1701--1722},
 publisher            = {Mary Ann Liebert, Inc. 2 Madison Avenue Larchmont, NY 10538 USA},
 title                = {Conjugate Gibbs sampling for Bayesian phylogenetic models},
 volume               = {13},
 year                 = {2006},
 }

@article{Lartillot_Philippe:2004,
 author               = {Lartillot, Nicolas and Philippe, Herv{\'e}},
 journal              = {Molecular biology and evolution},
 number               = {6},
 pages                = {1095--1109},
 publisher            = {Oxford University Press},
 title                = {A Bayesian mixture model for across-site heterogeneities in the amino-acid replacement process},
 volume               = {21},
 year                 = {2004},
 }

@article{Le.et.al:2008,
 author               = {Si Quang, Le and Gascuel, Olivier and Lartillot, Nicolas},
 journal              = {Bioinformatics},
 number               = {20},
 pages                = {2317--2323},
 publisher            = {Oxford University Press},
 title                = {Empirical profile mixture models for phylogenetic reconstruction},
 volume               = {24},
 year                 = {2008},
 }

@article{ma2011bayesian,
 author               = {Ma, Zhanyu and Leijon, Arne},
 journal              = {IEEE Transactions on Pattern Analysis \& Machine Intelligence},
 number               = {11},
 pages                = {2160--2173},
 publisher            = {IEEE},
 title                = {Bayesian estimation of beta mixture models with variational inference},
 year                 = {2011},
 }

@article{ma2014bayesian,
 author               = {Ma, Zhanyu and Rana, Pravin Kumar and Taghia, Jalil and Flierl, Markus and Leijon, Arne},
 journal              = {Pattern Recognition},
 number               = {9},
 pages                = {3143--3157},
 publisher            = {Elsevier},
 title                = {Bayesian estimation of Dirichlet mixture model with variational inference},
 volume               = {47},
 year                 = {2014},
 }

@article{nascimento2017biologist,
 author               = {Nascimento, Fabr{\'\i}cia F and dos Reis, Mario and Yang, Ziheng},
 journal              = {Nature ecology \& evolution},
 number               = {10},
 pages                = {1446},
 publisher            = {Nature Publishing Group},
 title                = {A biologist’s guide to Bayesian phylogenetic analysis},
 volume               = {1},
 year                 = {2017},
 }

@article{Nielsen:2002,
 author               = {Nielsen, Rasmus},
 journal              = {Systematic biology},
 number               = {5},
 pages                = {729--739},
 publisher            = {Society of Systematic Zoology},
 title                = {Mapping mutations on phylogenies},
 volume               = {51},
 year                 = {2002},
 }

@article{Ohta:1973,
 author               = {Ohta, Tomoko},
 journal              = {Nature},
 number               = {5428},
 pages                = {96},
 publisher            = {Nature Publishing Group},
 title                = {Slightly deleterious mutant substitutions in evolution},
 volume               = {246},
 year                 = {1973},
 }

@article{Papaspiliopoulos_Roberts:2008,
 author               = {Papaspiliopoulos, Omiros and Roberts, Gareth O},
 journal              = {Biometrika},
 number               = {1},
 pages                = {169--186},
 publisher            = {Oxford University Press},
 title                = {Retrospective Markov chain Monte Carlo methods for Dirichlet process hierarchical models},
 volume               = {95},
 year                 = {2008},
 }

@article{Philippe.et.al:2011,
 author               = {Philippe, Herv{\'e} and Brinkmann, Henner and Copley, Richard R and Moroz, Leonid L and Nakano, Hiroaki and Poustka, Albert J and Wallberg, Andreas and Peterson, Kevin J and Telford, Maximilian J},
 journal              = {Nature},
 number               = {7333},
 pages                = {255},
 publisher            = {Nature Publishing Group},
 title                = {Acoelomorph flatworms are deuterostomes related to Xenoturbella},
 volume               = {470},
 year                 = {2011},
 }

@article{Raj.et.al:2014,
 author               = {Raj, Anil and Stephens, Matthew and Pritchard, Jonathan K},
 journal              = {Genetics},
 number               = {2},
 pages                = {573--589},
 publisher            = {Genetics Soc America},
 title                = {fastSTRUCTURE: variational inference of population structure in large SNP data sets},
 volume               = {197},
 year                 = {2014},
 }

@article{Robbins.et.al:1951,
 author               = {Robbins, Herbert and Monro, Sutton},
 journal              = {The annals of mathematical statistics},
 pages                = {400--407},
 publisher            = {JSTOR},
 title                = {A stochastic approximation method},
 year                 = {1951},
 }

@article{Robbins_Monro:1951,
 author               = {Robbins, Herbert and Monro, Sutton},
 journal              = {The annals of mathematical statistics},
 pages                = {400--407},
 publisher            = {JSTOR},
 title                = {A stochastic approximation method},
 year                 = {1951},
 }

@article{Rodriguez.et.al:2006,
 author               = {Rodr{\'\i}guez-Ezpeleta, Naiara and Philippe, Herv{\'e} and Brinkmann, Henner and Becker, Burkhard and Melkonian, Michael},
 journal              = {Molecular Biology and Evolution},
 number               = {3},
 pages                = {723--731},
 publisher            = {Oxford University Press},
 title                = {Phylogenetic analyses of nuclear, mitochondrial, and plastid multigene data sets support the placement of Mesostigma in the Streptophyta},
 volume               = {24},
 year                 = {2006},
 }

@article{thorne:1996,
 author               = {Thorne, Jeffrey L and Goldman, Nick and Jones, David T},
 journal              = {Molecular Biology and Evolution},
 number               = {5},
 pages                = {666--673},
 title                = {Combining protein evolution and secondary structure.},
 volume               = {13},
 year                 = {1996},
 }

@article{Wainwright.et.al:2008,
 author               = {Wainwright, Martin J and Jordan, Michael I and others},
 journal              = {Foundations and Trends{\textregistered} in Machine Learning},
 number               = {1--2},
 pages                = {1--305},
 publisher            = {Now Publishers, Inc.},
 title                = {Graphical models, exponential families, and variational inference},
 volume               = {1},
 year                 = {2008},
 }

@article{Wainwright.et.al:2008,
 author               = {Wainwright, Martin J and Jordan, Michael I and others},
 journal              = {Foundations and Trends{\textregistered} in Machine Learning},
 number               = {1--2},
 pages                = {1--305},
 publisher            = {Now Publishers, Inc.},
 title                = {Graphical models, exponential families, and variational inference},
 volume               = {1},
 year                 = {2008},
 }

@article{wang2013variational,
 author               = {Wang, Chong and Blei, David M},
 journal              = {Journal of Machine Learning Research},
 number               = {Apr},
 pages                = {1005--1031},
 title                = {Variational inference in nonconjugate models},
 volume               = {14},
 year                 = {2013},
 }
